# Supplementary material for: Vena Cava Thrombus in Patients with Wilms Tumor
Source: Cancers (Basel). 2022 Aug 14;14(16):3924. doi: 10.3390/cancers14163924 (PMC9405781; doi:10.3390/cancers14163924)
Supplement: Supplementary file 1 [file cancers-14-03924-s001.zip]

Archive with 1 entries (1 files):
- cancers-1871386-supplementary.pdf
